# Supplementary material for: Pectoral Dimorphism Is a Pervasive Feature of Skate Diversity and Offers Insight into their Evolution
Source: Integr Org Biol. 2019 Jun 15;1(1):obz012. doi: 10.1093/iob/obz012 (PMC7671108; doi:10.1093/iob/obz012)
Supplement: obz012_Supplementary_Data [file obz012_supplementary_data.zip]

Archive with 7 entries (7 files):
- Document S1.pdf
- Figure S1.pdf
- Figure S2.pdf
- Figure S3.pdf
- Figure S4.pdf
- Table S1.pdf
- Table S2.pdf
